# Supplementary material for: Alcohol-Induced Retrograde Facilitation? Mixed Evidence in a Preregistered Replication and Encoding-Maintenance-Retrieval Analysis
Source: Exp Psychol. 2023 Feb 21;69(6):335–50. doi: 10.1027/1618-3169/a000569 (PMC10388238; doi:10.1027/1618-3169/a000569)
Supplement: Supplementary file 4 [file zea_69_6_335_esm4.R]

# ELECTRONIC SUPPLEMENTAL MATERIAL (ESM) 4
# ACCOMPANYING THE MANUSCRIPT "ALCOHOL-INDUCED RETROGRADE FACILITATION? MIXED EVIDENCE IN A PREREGISTERED REPLICATION AND ENCODING-MAINTENANCE-RETRIEVAL ANALYSIS"


#### Load packages and data

library(BayesFactor)
library(lsr)
library(readxl)
library(sprtt)
library(tidyverse)
library(TreeBUGS)

data <- read.csv2("data.csv")

data$bac_t1 <- as.numeric(data$bac_t1)
data$bac_t2 <- as.numeric(data$bac_t2)
data$bac_t3 <- as.numeric(data$bac_t3)
data$peak_bac_value <- as.numeric(data$peak_bac_value)


#### Sample

nrow(data) # N = 93
length(unique(data$cohort)) # 20 sequential groups
sum(data$cohort == 2) # 2 participants in the 2nd group (min.)
sum(data$cohort == 6) # 10 participants in the 6th group (max.)
table(data$condition_alcohol) # n(alcohol) = 46, n(placebo) = 47
table(data$gender_female) # n(female) = 62, n(male) = 31
mean(data$age) # M(age) = 20.67 years
sd(data$age) # SD(age) = 2.18
sum(data$occupation == 3) # n(university students) = 91
sum(data$study_course == 1, na.rm = TRUE) # n(psychology program) = 72
mean(data$audit_score) # M(AUDIT) = 5.39
sd(data$audit_score) # SD(AUDIT) = 1.23


#### Control variables and manipulation checks

any(data$bac_t0 > 0) # no BAC > 0.00‰ at beginning of the study
sum(data$abstinence == 0) # n(alcohol consumption within 48 hours before the experiment) = 6
table(data$peak_bac_time) # n(peak BAC after 30 minutes) = 41, n(peak BAC after 60 minutes) = 4, n(peak BAC after 90 minutes) = 1
tapply(data$peak_bac_value, data$condition_alcohol, FUN = mean) # M(peak BAC in the alcohol condition) = 0.43‰
tapply(data$peak_bac_value, data$condition_alcohol, FUN = sd) # SD(peak BAC in the alcohol condition) = 0.08
tapply(data$peak_bac_value, data$condition_alcohol, FUN = range) # Range(peak BAC in the alcohol condition) = 0.22-0.62

data_alc <- data %>% filter(condition_alcohol == 1)

mean(data_alc$bac_t1) # M(BAC in the alcohol condition after 30 minutes) = 0.43‰
sd(data_alc$bac_t1) # SD(BAC in the alcohol condition after 30 minutes) = 0.08
range(data_alc$bac_t1) # Range(BAC in the alcohol condition after 30 minutes) = 0.22-0.62
t.test(x = data_alc$bac_t1, alternative = "greater") # t(45) = 34.74, p < .001

mean(data_alc$bac_t2) # M(BAC in the alcohol condition after 60 minutes) = 0.37‰
sd(data_alc$bac_t2) # SD(BAC in the alcohol condition after 60 minutes) = 0.08
range(data_alc$bac_t2) # Range(BAC in the alcohol condition after 60 minutes) = 0.18-0.57
t.test(x = data_alc$bac_t2, alternative = "greater") # t(45) = 31.40, p < .001

mean(data_alc$bac_t3, na.rm = TRUE) # M(BAC in the alcohol condition after 90 minutes) = 0.30‰
sd(data_alc$bac_t3, na.rm = TRUE) # SD(BAC in the alcohol condition after 90 minutes) = 0.08
range(data_alc$bac_t3, na.rm = TRUE) # Range(BAC in the alcohol condition after 90 minutes) = 0.12-0.46
t.test(x = data_alc$bac_t3, alternative = "greater") # t(42) = 24.91, p < .001

data_pla <- data %>% filter(condition_alcohol == 0)

table(data_pla$estimated_alcohol_content == 0) # n(estimated alcohol content "less than 1%" in the placebo condition) = 8
sum(data_pla$bac_t1 > 0) # n(BAC > 0.00‰ in the placebo condition after 30 minutes) = 0
sum(data_pla$bac_t2 > 0) # n(BAC > 0.00‰ in the placebo condition after 60 minutes) = 0
sum(data_pla$bac_t3 > 0, na.rm = TRUE) # n(BAC > 0.00‰ in the placebo condition after 90 minutes) = 1
max(data_pla$bac_t3, na.rm = TRUE) # one BAC = 0.08‰ after 90 minutes in the placebo condition

any(data$bac_t4 > 0, na.rm = TRUE) # no BAC > 0.00‰ before the final recall tests

table(data$communication, data$condition_alcohol) # n(communication about beverages) = 13 (alcohol condition) + 10 (placebo condition) = 23; n(communication about beverages + word pairs) = 1 (alcohol condition) + 1 (placebo condition) = 2
table(data$thoughts_word_pairs, data$condition_alcohol) # n(thoughts about word pairs without rehearsal) = 12 (alcohol condition) + 18 (placebo condition) = 30; n(thoughts about word pairs with rehearsal) = 2 (alcohol condition) + 1 (placebo condition) = 3


#### Design-based results

data$condition_alcohol <- as.factor(data$condition_alcohol)
data_subsample <- data %>% filter(cohort <= 5)

# Subsample (N = 18)
tapply(data_subsample$immediate_cued_recall_score, data_subsample$condition_alcohol, FUN = mean) # M(alcohol) = 19.33, M(placebo) = 26.56
tapply(data_subsample$immediate_cued_recall_score, data_subsample$condition_alcohol, FUN = sd) # SD(alcohol) = 7.94, SD(placebo) = 4.64
tapply(data_subsample$final_cued_recall_score, data_subsample$condition_alcohol, FUN = mean) # M(alcohol) = 16.78, M(placebo) = 24.89
tapply(data_subsample$final_cued_recall_score, data_subsample$condition_alcohol, FUN = sd) # SD(alcohol) = 8.80, SD(placebo) = 4.83
tapply(data_subsample$cued_recall_difference_score, data_subsample$condition_alcohol, FUN = mean) # M(alcohol) = 2.56, M(placebo) = 1.67
tapply(data_subsample$cued_recall_difference_score, data_subsample$condition_alcohol, FUN = sd) # SD(alcohol) = 1.81, SD(placebo) = 1.50
tapply(data_subsample$free_recall_complete_pairs, data_subsample$condition_alcohol, FUN = mean) # M(alcohol) = 9.22, M(placebo) = 13.22
tapply(data_subsample$free_recall_complete_pairs, data_subsample$condition_alcohol, FUN = sd) # SD(alcohol) = 4.60, SD(placebo) = 5.09
tapply(data_subsample$free_recall_single_words, data_subsample$condition_alcohol, FUN = mean) # M(alcohol) = 23.67, M(placebo) = 31.56
tapply(data_subsample$free_recall_single_words, data_subsample$condition_alcohol, FUN = sd) # SD(alcohol) = 8.89, SD(placebo) = 9.89

# Full sample (N = 93)
tapply(data$immediate_cued_recall_score, data$condition_alcohol, FUN = mean) # M(alcohol) = 23.57, M(placebo) = 23.83
tapply(data$immediate_cued_recall_score, data$condition_alcohol, FUN = sd) # SD(alcohol) = 8.89, SD(placebo) = 7.50
tapply(data$final_cued_recall_score, data$condition_alcohol, FUN = mean) # M(alcohol) = 21.85, M(placebo) = 21.34
tapply(data$final_cued_recall_score, data$condition_alcohol, FUN = sd) # SD(alcohol) = 9.59, SD(placebo) = 7.65
tapply(data$cued_recall_difference_score, data$condition_alcohol, FUN = mean) # M(alcohol) = 1.72, M(placebo) = 2.49
tapply(data$cued_recall_difference_score, data$condition_alcohol, FUN = sd) # SD(alcohol) = 1.73, SD(placebo) = 2.41
tapply(data$free_recall_complete_pairs, data$condition_alcohol, FUN = mean) # M(alcohol) = 11.57, M(placebo) = 10.04
tapply(data$free_recall_complete_pairs, data$condition_alcohol, FUN = sd) # SD(alcohol) = 5.44, SD(placebo) = 4.66
tapply(data$free_recall_single_words, data$condition_alcohol, FUN = mean) # M(alcohol) = 28.11, M(placebo) = 26.21
tapply(data$free_recall_single_words, data$condition_alcohol, FUN = sd) # SD(alcohol) = 10.68, SD(placebo) = 9.29

h1 <- seq_ttest(cued_recall_difference_score ~ condition_alcohol,
                d = 0.50,
                power = 0.80,
                alternative = "greater",
                data = data_subsample)
h1@likelihood_ratio
exp(h1@B_boundary_log)
cohensD(cued_recall_difference_score ~ condition_alcohol, data = data_subsample)
# decision to accept H0 for Hypothesis 1 at N = 18, LR = 0.18, lower = 0.21, data 1/0.18 = 5.6 times more likely under H0, Cohen's d = 0.53

h2 <- seq_ttest(free_recall_complete_pairs ~ condition_alcohol,
                d = 0.50,
                power = 0.80,
                alternative = "less",
                data = data_subsample)
h2@likelihood_ratio
exp(h2@B_boundary_log)
cohensD(free_recall_complete_pairs ~ condition_alcohol, data = data_subsample)
# decision to accept H0 for Hypothesis 2 at N = 18, LR = 0.11, lower = 0.21, data 1/0.11 = 9.1 times more likely under H0, Cohen's d = 0.82

h1_fullsample <- seq_ttest(cued_recall_difference_score ~ condition_alcohol,
                           d = 0.50,
                           power = 0.80,
                           alternative = "greater",
                           data = data)
h1_fullsample@likelihood_ratio
cohensD(data$cued_recall_difference_score[data$condition_alcohol == 0],
        data$cued_recall_difference_score[data$condition_alcohol == 1])
# at N = 93 (full sample), LR = 3.84 for Hypothesis 1, Cohen's d = 0.37

h2_fullsample <- seq_ttest(free_recall_complete_pairs ~ condition_alcohol,
                            d = 0.50,
                            power = 0.80,
                            alternative = "less",
                            data = data)
h2_fullsample@likelihood_ratio
cohensD(data$free_recall_complete_pairs[data$condition_alcohol == 0],
        data$free_recall_complete_pairs[data$condition_alcohol == 1])
# at N = 93 (full sample), LR = 1.81 for Hypothesis 2, Cohen's d = 0.30

ttestBF(x = data$cued_recall_difference_score[data$condition_alcohol == 0],
        y = data$cued_recall_difference_score[data$condition_alcohol == 1],
        nullInterval = c(0, Inf))
# at N = 93 (full sample), BF_10 = 1.63 for Hypothesis 1

ttestBF(x = data$free_recall_complete_pairs[data$condition_alcohol == 0],
        y = data$free_recall_complete_pairs[data$condition_alcohol == 1],
        nullInterval = c(0, -Inf))
# at N = 93 (full sample), BF_10 = 1.00 for Hypothesis 2


any(data$condition_alcohol == 1 & data$estimated_alcohol_content == 0) # no participants in the alcohol condition estimated the alcohol content of their beverage to be less than 1%

data_subsample_excl <- data_subsample %>% filter(estimated_alcohol_content != 0 & communication == 0)
nrow(data_subsample_excl) # N(subsample after exclusion) = 12

data_fullsample_excl <- data %>% filter(estimated_alcohol_content != 0 & communication == 0)
nrow(data_fullsample_excl) # N(full sample after exclusion) = 62

# Subsample after exclusion (N = 12)
tapply(data_subsample_excl$cued_recall_difference_score, data_subsample_excl$condition_alcohol, FUN = mean) # M(alcohol) = 2.67, M(placebo) = 2.00
tapply(data_subsample_excl$cued_recall_difference_score, data_subsample_excl$condition_alcohol, FUN = sd) # SD(alcohol) = 2.07, SD(placebo) = 1.26
tapply(data_subsample_excl$free_recall_complete_pairs, data_subsample_excl$condition_alcohol, FUN = mean) # M(alcohol) = 9.67, M(placebo) = 13.33
tapply(data_subsample_excl$free_recall_complete_pairs, data_subsample_excl$condition_alcohol, FUN = sd) # SD(alcohol) = 4.84, SD(placebo) = 5.75

# Full sample after exclusion (N = 62)
tapply(data_fullsample_excl$cued_recall_difference_score, data_fullsample_excl$condition_alcohol, FUN = mean) # M(alcohol) = 1.91, M(placebo) = 2.73
tapply(data_fullsample_excl$cued_recall_difference_score, data_fullsample_excl$condition_alcohol, FUN = sd) # SD(alcohol) = 1.86, SD(placebo) = 2.57
tapply(data_fullsample_excl$free_recall_complete_pairs, data_fullsample_excl$condition_alcohol, FUN = mean) # M(alcohol) = 11.47, M(placebo) = 9.80
tapply(data_fullsample_excl$free_recall_complete_pairs, data_fullsample_excl$condition_alcohol, FUN = sd) # SD(alcohol) = 5.97, SD(placebo) = 4.92

h1_subsample_excl <- seq_ttest(cued_recall_difference_score ~ condition_alcohol,
                           d = 0.50,
                           power = 0.80,
                           alternative = "greater",
                           data = data_subsample_excl)
h1_subsample_excl@likelihood_ratio
# at N = 12 (subsample after exclusion), LR = 0.39 for Hypothesis 1

h1_fullsample_excl <- seq_ttest(cued_recall_difference_score ~ condition_alcohol,
                               d = 0.50,
                               power = 0.80,
                               alternative = "greater",
                               data = data_fullsample_excl)
h1_fullsample_excl@likelihood_ratio
# at N = 62 (full sample after exclusion), LR = 2.54 for Hypothesis 1

ttestBF(x = data_fullsample_excl$cued_recall_difference_score[data_fullsample_excl$condition_alcohol == 0],
        y = data_fullsample_excl$cued_recall_difference_score[data_fullsample_excl$condition_alcohol == 1],
        nullInterval = c(0, Inf))
# at N = 12 (full sample after exclusion), BF_10 = 1.15 for Hypothesis 1

h2_subsample_excl <- seq_ttest(free_recall_complete_pairs ~ condition_alcohol,
                               d = 0.50,
                               power = 0.80,
                               alternative = "less",
                               data = data_subsample_excl)
h2_subsample_excl@likelihood_ratio
# at N = 12 (subsample after exclusion), LR = 0.26 for Hypothesis 2

h2_fullsample_excl <- seq_ttest(free_recall_complete_pairs ~ condition_alcohol,
                                d = 0.50,
                                power = 0.80,
                                alternative = "less",
                                data = data_fullsample_excl)
h2_fullsample_excl@likelihood_ratio
# at N = 62 (full sample after exclusion), LR = 1.53 for Hypothesis 2

ttestBF(x = data_fullsample_excl$free_recall_complete_pairs[data_fullsample_excl$condition_alcohol == 0],
        y = data_fullsample_excl$free_recall_complete_pairs[data_fullsample_excl$condition_alcohol == 1],
        nullInterval = c(0, -Inf))
# at N = 62 (full sample after exclusion), BF_10 = 0.81 for Hypothesis 2


#### Model-based results

mpt_data_1 <- data %>%
    filter(exclusion_immediate_cued_recall_score == 0) %>%
    select(condition_alcohol, frequency_e1:frequency_e12)

table(mpt_data_1$condition_alcohol) # after exclusion according to immediate cued recall: n(alcohol) = 31, n(placebo) = 40

multitree_data_1 <- mpt_data_1 %>%
        group_by(condition_alcohol) %>%
        summarise(e1 = sum(frequency_e1),
                  e2 = sum(frequency_e2),
                  e3 = sum(frequency_e3),
                  e4 = sum(frequency_e4),
                  e5 = sum(frequency_e5),
                  e6 = sum(frequency_e6),
                  e7 = sum(frequency_e7),
                  e8 = sum(frequency_e8),
                  e9 = sum(frequency_e9),
                  e10 = sum(frequency_e10),
                  e11 = sum(frequency_e11),
                  e12 = sum(frequency_e12))
View(multitree_data_1)
# note: this frequency data was used for the MPT analysis in multiTree (ESM 6; https://www.sowi.uni-mannheim.de/erdfelder/forschung/software/multitree/)

# individual category frequencies in the alcohol condition for the Bayesian hierarchical model:
cat_freq_alc_1 <- data %>%
        filter(condition_alcohol == 1 &
               exclusion_immediate_cued_recall_score == 0) %>%
        select(frequency_e1:frequency_e12)
colnames(cat_freq_alc_1) <- c("E1", "E2", "E3", "E4", "E5", "E6", "E7", "E8", "E9", "E10", "E11", "E12")

# individual category frequencies in the placebo condition for the Bayesian hierarchical model:
cat_freq_pla_1 <- data %>%
        filter(condition_alcohol == 0 &
               exclusion_immediate_cued_recall_score == 0) %>%
        select(frequency_e1:frequency_e12)
colnames(cat_freq_pla_1) <- c("E1", "E2", "E3", "E4", "E5", "E6", "E7", "E8", "E9", "E10", "E11", "E12")

# specification of model equations:
restricted_emr_equations <- "# restrictions: ms and mu equated within conditions, ss and su equated within condition, rc equated across conditions
                             Alc_Pla     E1      e*rc*m*rc*rf
                             Alc_Pla     E1      e*rc*m*rc*(1-rf)*s*s
                             Alc_Pla     E2      e*rc*m*rc*(1-rf)*s*(1-s)
                             Alc_Pla     E2      e*rc*m*rc*(1-rf)*(1-s)*s
                             Alc_Pla     E3      e*rc*m*rc*(1-rf)*(1-s)*(1-s)
                             Alc_Pla     E4      e*rc*m*(1-rc)*rf
                             Alc_Pla     E4      e*rc*m*(1-rc)*(1-rf)*s*s
                             Alc_Pla     E5      e*rc*m*(1-rc)*(1-rf)*s*(1-s)
                             Alc_Pla     E5      e*rc*m*(1-rc)*(1-rf)*(1-s)*s
                             Alc_Pla     E6      e*rc*m*(1-rc)*(1-rf)*(1-s)*(1-s)
                             Alc_Pla     E4      e*rc*(1-m)*us*us
                             Alc_Pla     E5      e*rc*(1-m)*us*(1-us)
                             Alc_Pla     E5      e*rc*(1-m)*(1-us)*us
                             Alc_Pla     E6      e*rc*(1-m)*(1-us)*(1-us)
                             Alc_Pla     E7      e*(1-rc)*m*rc*rf
                             Alc_Pla     E7      e*(1-rc)*m*rc*(1-rf)*s*s
                             Alc_Pla     E8      e*(1-rc)*m*rc*(1-rf)*s*(1-s)
                             Alc_Pla     E8      e*(1-rc)*m*rc*(1-rf)*(1-s)*s
                             Alc_Pla     E9      e*(1-rc)*m*rc*(1-rf)*(1-s)*(1-s)
                             Alc_Pla     E10     e*(1-rc)*m*(1-rc)*rf
                             Alc_Pla     E10     e*(1-rc)*m*(1-rc)*(1-rf)*s*s
                             Alc_Pla     E11     e*(1-rc)*m*(1-rc)*(1-rf)*s*(1-s)
                             Alc_Pla     E11     e*(1-rc)*m*(1-rc)*(1-rf)*(1-s)*s
                             Alc_Pla     E12     e*(1-rc)*m*(1-rc)*(1-rf)*(1-s)*(1-s)
                             Alc_Pla     E10     e*(1-rc)*(1-m)*uu*uu
                             Alc_Pla     E11     e*(1-rc)*(1-m)*uu*(1-uu)
                             Alc_Pla     E11     e*(1-rc)*(1-m)*(1-uu)*uu
                             Alc_Pla     E12     e*(1-rc)*(1-m)*(1-uu)*(1-uu)
                             Alc_Pla     E10     (1-e)*uu*uu
                             Alc_Pla     E11     (1-e)*uu*(1-uu)
                             Alc_Pla     E11     (1-e)*(1-uu)*uu
                             Alc_Pla     E12     (1-e)*(1-uu)*(1-uu)"

# fitting the model for the alcohol condition (warning: model fitting takes several minutes):
set.seed(128)
model_alc_1 <- traitMPT(eqnfile = restricted_emr_equations,
                        data = cat_freq_alc_1,
                        n.adapt = 5000,
                        n.burnin = 30000,
                        n.iter = 90000,
                        n.thin = 10,
                        n.chains = 3,
                        ppp = 1000)

summary(model_alc_1)
# alcohol condition: Rhat <= 1.007 for all parameters; p1 = .288, p2 = .300

# fitting the model for the placebo condition (warning: model fitting takes several minutes):
set.seed(128)
model_pla_1 <- traitMPT(eqnfile = restricted_emr_equations,
                        data = cat_freq_pla_1,
                        n.adapt = 5000,
                        n.burnin = 30000,
                        n.iter = 90000,
                        n.thin = 10,
                        n.chains = 3,
                        ppp = 1000)

summary(model_pla_1)
# placebo condition: Rhat <= 1.003 for all parameters; p1 = .565, p2 = .420

betweenSubjectMPT(model_alc_1, model_pla_1,
                  par1 = "e",
                  stat = c("x-y", "x>y"), plot = TRUE)
# no reliable difference (two-tailed) between conditions in parameter e (BCI = [-.09, .06])

betweenSubjectMPT(model_alc_1, model_pla_1,
                  par1 = "rf",
                  stat = c("x-y", "x<y"), plot = TRUE)
# reliable difference (one-tailed) between conditions in parameter rf (p = .023)

betweenSubjectMPT(model_alc_1, model_pla_1,
                  par1 = "m",
                  stat = c("x-y", "x<y"), plot = TRUE)
# no reliable difference (one-tailed) between conditions in parameter m (p = .104)


#### MPT multiverse analysis (results are reported in ESM 7)

mpt_data_2 <- data %>%
        select(condition_alcohol, frequency_e1:frequency_e12)

table(mpt_data_2$condition_alcohol) # n(alcohol) = 46, n(placebo) = 47

# aggregated category frequencies for the MPT multiverse analysis (*without* the model-related exclusion criterion and *without* the procedure-related exclusion criteria:
multitree_data_2 <- mpt_data_2 %>%
        group_by(condition_alcohol) %>%
        summarise(e1 = sum(frequency_e1),
                  e2 = sum(frequency_e2),
                  e3 = sum(frequency_e3),
                  e4 = sum(frequency_e4),
                  e5 = sum(frequency_e5),
                  e6 = sum(frequency_e6),
                  e7 = sum(frequency_e7),
                  e8 = sum(frequency_e8),
                  e9 = sum(frequency_e9),
                  e10 = sum(frequency_e10),
                  e11 = sum(frequency_e11),
                  e12 = sum(frequency_e12))
View(multitree_data_2)
# note: to reproduce the results for the aggregated data reported in ESM 7, this frequency data needs to be inserted in the multiTree file (ESM 6) in the "Data" tab

# individual category frequencies in the alcohol condition for the MPT multiverse analysis (*without* the model-related exclusion criterion and *without* the procedure-related exclusion criteria:
cat_freq_alc_2 <- data %>%
        filter(condition_alcohol == 1) %>%
        select(frequency_e1:frequency_e12)
colnames(cat_freq_alc_2) <- c("E1", "E2", "E3", "E4", "E5", "E6", "E7", "E8", "E9", "E10", "E11", "E12")

# individual category frequencies in the placebo condition for the MPT multiverse analysis (*without* the model-related exclusion criterion and *without* the procedure-related exclusion criteria:
cat_freq_pla_2 <- data %>%
        filter(condition_alcohol == 0) %>%
        select(frequency_e1:frequency_e12)
colnames(cat_freq_pla_2) <- c("E1", "E2", "E3", "E4", "E5", "E6", "E7", "E8", "E9", "E10", "E11", "E12")

# fitting the model for the alcohol condition (warning: model fitting takes several minutes):
set.seed(128)
model_alc_2 <- traitMPT(eqnfile = restricted_emr_equations,
                        data = cat_freq_alc_2,
                        n.adapt = 5000,
                        n.burnin = 30000,
                        n.iter = 90000,
                        n.thin = 10,
                        n.chains = 3,
                        ppp = 1000)

summary(model_alc_2)
# alcohol condition: p1 = .168, p2 = .363

# fitting the model for the placebo condition (warning: model fitting takes several minutes):
set.seed(128)
model_pla_2 <- traitMPT(eqnfile = restricted_emr_equations,
                        data = cat_freq_pla_2,
                        n.adapt = 5000,
                        n.burnin = 30000,
                        n.iter = 90000,
                        n.thin = 10,
                        n.chains = 3,
                        ppp = 1000)

summary(model_pla_2)
# placebo condition: p1 = .491, p2 = .449

betweenSubjectMPT(model_alc_2, model_pla_2,
                  par1 = "rf",
                  stat = c("x-y", "x<y"), plot = TRUE)
# reliable difference (one-tailed) between conditions in parameter rf (p = .006)

betweenSubjectMPT(model_alc_2, model_pla_2,
                  par1 = "m",
                  stat = c("x-y", "x<y"), plot = TRUE)
# no reliable difference (one-tailed) between conditions in parameter m (p = .132)

mpt_data_3 <- data %>%
        filter(exclusion_immediate_cued_recall_score == 0 &
               exclusion_estimated_alcohol_content == 0 &
               exclusion_communication == 0 &
               exclusion_abstinence == 0 &
               exclusion_rehearsal == 0) %>%
        select(id, condition_alcohol, free_recall_complete_pairs, frequency_e1:frequency_e12)

table(mpt_data_3$condition_alcohol) # n(alcohol) = 19, n(placebo) = 20

# aggregated category frequencies for the MPT multiverse analysis (*with* the model-related exclusion criterion and *with* the procedure-related exclusion criteria:
multitree_data_3 <- mpt_data_3 %>%
        group_by(condition_alcohol) %>%
        summarise(e1 = sum(frequency_e1),
                  e2 = sum(frequency_e2),
                  e3 = sum(frequency_e3),
                  e4 = sum(frequency_e4),
                  e5 = sum(frequency_e5),
                  e6 = sum(frequency_e6),
                  e7 = sum(frequency_e7),
                  e8 = sum(frequency_e8),
                  e9 = sum(frequency_e9),
                  e10 = sum(frequency_e10),
                  e11 = sum(frequency_e11),
                  e12 = sum(frequency_e12))
View(multitree_data_3)
# note: to reproduce the results for the aggregated data reported in ESM 7, this frequency data needs to be inserted in the multiTree file (ESM 6) in the "Data" tab

# individual category frequencies in the alcohol condition for the MPT multiverse analysis (*with* the model-related exclusion criterion and *with* the procedure-related exclusion criteria:
cat_freq_alc_3 <- data %>%
        filter(condition_alcohol == 1 &
               exclusion_immediate_cued_recall_score == 0 &
               exclusion_estimated_alcohol_content == 0 &
               exclusion_communication == 0 &
               exclusion_abstinence == 0 &
               exclusion_rehearsal == 0) %>%
        select(frequency_e1:frequency_e12)
colnames(cat_freq_alc_3) <- c("E1", "E2", "E3", "E4", "E5", "E6", "E7", "E8", "E9", "E10", "E11", "E12")

# individual category frequencies in the placebo condition for the MPT multiverse analysis (*without* the model-related exclusion criterion and *without* the procedure-related exclusion criteria:
cat_freq_pla_3 <- data %>%
        filter(condition_alcohol == 0 &
               exclusion_immediate_cued_recall_score == 0 &
               exclusion_estimated_alcohol_content == 0 &
               exclusion_communication == 0 &
               exclusion_abstinence == 0 &
               exclusion_rehearsal == 0) %>%
        select(frequency_e1:frequency_e12)
colnames(cat_freq_pla_3) <- c("E1", "E2", "E3", "E4", "E5", "E6", "E7", "E8", "E9", "E10", "E11", "E12")

# fitting the model for the alcohol condition (warning: model fitting takes several minutes):
set.seed(128)
model_alc_3 <- traitMPT(eqnfile = restricted_emr_equations,
                        data = cat_freq_alc_3,
                        n.adapt = 5000,
                        n.burnin = 30000,
                        n.iter = 90000,
                        n.thin = 10,
                        n.chains = 3,
                        ppp = 1000)

summary(model_alc_3)
# alcohol condition: p1 = .429, p2 = .573

# fitting the model for the placebo condition (warning: model fitting takes several minutes):
set.seed(128)
model_pla_3 <- traitMPT(eqnfile = restricted_emr_equations,
                        data = cat_freq_pla_3,
                        n.adapt = 5000,
                        n.burnin = 30000,
                        n.iter = 90000,
                        n.thin = 10,
                        n.chains = 3,
                        ppp = 1000)

summary(model_pla_3)
# placebo condition: p1 = .723, p2 = .544

betweenSubjectMPT(model_alc_3, model_pla_3,
                  par1 = "rf",
                  stat = c("x-y", "x<y"), plot = TRUE)
# no reliable difference (one-tailed) between conditions in parameter rf (p = .051) (ignore warnings)

betweenSubjectMPT(model_alc_3, model_pla_3,
                  par1 = "m",
                  stat = c("x-y", "x<y"), plot = TRUE)
# no reliable difference (one-tailed) between conditions in parameter m (p = .221) (ignore warnings)

mpt_data_4 <- data %>%
        filter(exclusion_estimated_alcohol_content == 0 &
               exclusion_communication == 0 &
               exclusion_abstinence == 0 &
               exclusion_rehearsal == 0) %>%
        select(id, condition_alcohol, free_recall_complete_pairs, frequency_e1:frequency_e12)

table(mpt_data_4$condition_alcohol) # n(alcohol) = 30, n(placebo) = 25

# aggregated category frequencies for the MPT multiverse analysis (*without* the model-related exclusion criterion and *with* the procedure-related exclusion criteria:
multitree_data_4 <- mpt_data_4 %>%
        group_by(condition_alcohol) %>%
        summarise(e1 = sum(frequency_e1),
                  e2 = sum(frequency_e2),
                  e3 = sum(frequency_e3),
                  e4 = sum(frequency_e4),
                  e5 = sum(frequency_e5),
                  e6 = sum(frequency_e6),
                  e7 = sum(frequency_e7),
                  e8 = sum(frequency_e8),
                  e9 = sum(frequency_e9),
                  e10 = sum(frequency_e10),
                  e11 = sum(frequency_e11),
                  e12 = sum(frequency_e12))
View(multitree_data_4)
# note: to reproduce the results for the aggregated data reported in ESM 7, this frequency data needs to be inserted in the multiTree file (ESM 6) in the "Data" tab

# individual category frequencies in the alcohol condition for the MPT multiverse analysis (*without* the model-related exclusion criterion and *with* the procedure-related exclusion criteria:
cat_freq_alc_4 <- data %>%
        filter(condition_alcohol == 1 &
               exclusion_estimated_alcohol_content == 0 &
               exclusion_communication == 0 &
               exclusion_abstinence == 0 &
               exclusion_rehearsal == 0) %>%
        select(frequency_e1:frequency_e12)
colnames(cat_freq_alc_4) <- c("E1", "E2", "E3", "E4", "E5", "E6", "E7", "E8", "E9", "E10", "E11", "E12")

# individual category frequencies in the placebo condition for the MPT multiverse analysis (*without* the model-related exclusion criterion and *with* the procedure-related exclusion criteria:
cat_freq_pla_4 <- data %>%
        filter(condition_alcohol == 0 &
               exclusion_estimated_alcohol_content == 0 &
               exclusion_communication == 0 &
               exclusion_abstinence == 0 &
               exclusion_rehearsal == 0) %>%
        select(frequency_e1:frequency_e12)
colnames(cat_freq_pla_4) <- c("E1", "E2", "E3", "E4", "E5", "E6", "E7", "E8", "E9", "E10", "E11", "E12")


# fitting the model for the alcohol condition (warning: model fitting takes several minutes):
set.seed(128)
model_alc_4 <- traitMPT(eqnfile = restricted_emr_equations,
                        data = cat_freq_alc_4,
                        n.adapt = 5000,
                        n.burnin = 30000,
                        n.iter = 90000,
                        n.thin = 10,
                        n.chains = 3,
                        ppp = 1000)

summary(model_alc_4)
# alcohol condition: p1 = .452, p2 = .525

# fitting the model for the placebo condition (warning: model fitting takes several minutes):
set.seed(128)
model_pla_4 <- traitMPT(eqnfile = restricted_emr_equations,
                        data = cat_freq_pla_4,
                        n.adapt = 5000,
                        n.burnin = 30000,
                        n.iter = 90000,
                        n.thin = 10,
                        n.chains = 3,
                        ppp = 1000)

summary(model_pla_4)
# placebo condition: p1 = .632, p2 = .371

betweenSubjectMPT(model_alc_4, model_pla_4,
                  par1 = "rf",
                  stat = c("x-y", "x<y"), plot = TRUE)
# reliable difference (one-tailed) between conditions in parameter rf (p = .016)

betweenSubjectMPT(model_alc_4, model_pla_4,
                  par1 = "m",
                  stat = c("x-y", "x<y"), plot = TRUE)
# no reliable difference (one-tailed) between conditions in parameter m (p = .400)
